# Supplementary material for: Can Unmanned Aerial Systems (Drones) Be Used for the Routine Transport of Chemistry, Hematology, and Coagulation Laboratory Specimens?
Source: PLoS One. 2015 Jul 29;10(7):e0134020. doi: 10.1371/journal.pone.0134020 (PMC4519103; doi:10.1371/journal.pone.0134020)
Supplement: S1 Data — (XLSX) [file pone.0134020.s001.xlsx]

## Sheet: Chemistry
				TERRESTRIAL											FLOWN
Sample ID	Sex	Age	Flight Time	Sodium (mmol/L)	Potassium (mmol/L)	Chloride (mmol/L)	CO2 (mmol/L)	BUN (mmol/L)	SCr (mmol/L)	Gluc (mmol/L)	Ca+ (mmol/L)	Anion Gap (mmol/L)	SUN/Cr Ratio	eGFR (mL/min/1.73 m2)	Sodium (mmol/L)	Potassium (mmol/L)	Chloride (mmol/L)	CO2 (mmol/L)	BUN (mmol/L)	SCr (mmol/L)	Gluc (mmol/L)	Ca+ (mmol/L)	Anion Gap (mmol/L)	SUN/Cr Ratio	eGFR (mL/min/1.73 m2)
1	F	59	23	143	4.3	100	27	3.44112	61.88	3.33	2.325	16	20	>60	143	4.2	100	27	4.998	70.72	3.0525	2.35	16	18	>60
2	F	51	23	143	3.8	102	25	3.18622	88.4	2.9415	2.35	16	14	>60	144	3.7	103	25	4.998	88.4	2.886	2.325	16	14	>60
3	F	33	23	141	3.7	104	25	3.18622	61.88	3.1635	2.3	12	13	>60	142	3.8	104	24	3.213	61.88	3.0525	2.275	14	13	>60
4	M	68	23	144	4	101	31	3.95092	88.4	1.998	2.45	12	20	>60	144	3.8	100	30	7.497	88.4	1.776	2.375	14	21	>60
5	F	44	23	138	4.4	101	25	3.18622	70.72	3.108	2.15	12	11	>60	140	4.6	101	24	3.213	61.88	3.1635	2.225	15	13	>60
6	F	37	23	140	3.9	100	23	2.93133	53.04	5.4945	2.325	17	18	>60	140	4.1	99	22	3.927	53.04	5.328	2.3	19	18	>60
7	F	26	23	139	3.8	100	25	3.18622	61.88	3.0525	2.4	14	17	>60	139	3.8	99	25	4.284	61.88	2.997	2.4	15	17	>60
8	F	24	32	140	4	101	28	3.56857	61.88	4.0515	2.375	11	11	>60	142	4.1	102	28	2.856	61.88	3.885	2.375	12	11	>60
9	M	32	32	144	4.3	101	28	3.56857	88.4	3.6075	2.4	15	14	>60	145	4.2	101	27	4.998	88.4	3.6075	2.45	17	14	>60
10	F	28	32	139	4.1	96	27	3.44112	61.88	2.775	2.45	16	14	>60	139	4.1	95	27	3.57	61.88	2.442	2.425	17	14	>60
11	F	33	32	139	4	97	24	3.05878	61.88	2.664	2.45	18	9	>60	140	4	97	25	2.499	61.88	2.2755	2.5	18	10	>60
12	F	29	32	141	4.3	100	27	3.44112	88.4	2.553	2.4	14	15	>60	142	4.3	100	24	5.355	88.4	1.9425	2.4	18	15	>60
13	F	41	32	140	4	97	29	3.69602	53.04	3.441	2.325	14	23	>60	139	4	96	27	4.998	53.04	3.2745	2.4	16	23	>60
14	F	35	32	139	4.1	100	27	3.44112	70.72	4.3845	2.425	12	9	>60	139	4.1	100	26	2.499	70.72	4.107	2.45	13	9	>60
15	F	40	33	142	4.2	99	28	3.56857	70.72	3.33	2.375	15	19	>60	141	4.1	98	27	5.355	61.88	3.2745	2.425	16	21	>60
16	M	51	33	142	4.4	98	27	3.44112	88.4	6.327	2.425	17	13	>60	143	4.5	98	26	4.641	88.4	6.216	2.5	19	13	>60
17	F	56	33	142	3.8	99	28	3.56857	53.04	3.663	2.45	15	22	>60	142	3.8	100	28	4.641	53.04	3.885	2.45	14	22	>60
18	M	23	33	141	3.9	98	30	3.82347	44.2	4.218	2.4	13	32	>60	140	3.9	98	29	5.712	44.2	3.996	2.35	13	32	>60
19	F	30	33	141	4.1	101	21	2.67643	61.88	2.886	2.3	19	16	>60	140	4.1	100	23	3.57	70.72	2.8305	2.35	17	13	>60
20	F	54	23	138	3.9	96	24	3.05878	70.72	2.0535	2.4	18	16	>60	138	3.9	96	27	4.998	70.72	2.1645	2.375	15	18	>60
21	F	43	23	140	3.7	96	27	3.44112	79.56	3.8295	2.55	17	19	>60	141	3.8	97	25	5.712	79.56	3.7185	2.5	19	18	>60
22	F	52	14	143	3.7	101	29	3.69602	79.56	2.8305	2.425	13	24	>60	144	3.7	102	27	7.854	79.56	2.8305	2.475	15	24	>60
23	M	32	14	142	3.5	98	25	3.18622	97.24	3.1635	2.4	19	15	>60	141	3.4	98	28	5.712	97.24	3.441	2.4	15	15	>60
24	F	40	14	140	4.2	102	26	3.31367	35.36	4.9395	2.475	12	23	>60	141	4.3	103	26	3.213	35.36	4.884	2.425	12	23	>60
25	F	44	33	142	4.1	103	26	3.31367	61.88	4.7175	2.275	13	13	>60	142	4.2	104	25	3.213	70.72	4.551	2.3	13	11	>60
26	F	37	33	140	4.3	101	27	3.44112	70.72	3.7185	2.325	12	14	>60	143	4.5	103	28	4.284	70.72	3.6075	2.325	12	15	>60
27	F	44	23	139	4.2	98	27	3.44112	61.88	2.442	2.3	14	14	>60	140	4.2	98	27	3.57	61.88	2.22	2.3	15	14	>60
28	M	24	23	143	3.8	99	28	3.56857	79.56	2.7195	2.45	16	17	>60	142	3.7	98	29	5.355	79.56	2.664	2.475	15	17	>60
29	F	60	23	139	4.4	97	25	3.18622	61.88	13.1535	2.425	17	30	>60	140	4.4	98	24	7.497	61.88	13.098	2.4	18	30	>60
30	M	32	14	139	3.4	99	24	3.05878	88.4	4.773	2.375	16	12	>60	141	3.6	99	23	4.284	79.56	4.4955	2.4	19	13	>60
31	F	24	14	142	3.6	99	29	3.69602	61.88	2.886	2.4	14	16	>60	141	3.6	99	27	3.927	61.88	2.8305	2.375	15	16	>60
32	M	24	14	143	4.1	98	29	3.69602	79.56	2.3865	2.475	16	17	>60	143	4.1	98	29	5.355	79.56	2.4975	2.475	16	17	>60
33	F	29	14	139	4.3	101	26	3.31367	35.36	3.885	2.45	12	25	>60	140	4.3	102	26	3.213	35.36	3.885	2.425	12	23	>60
34	F	40	23	142	4	99	29	3.69602	88.4	3.4965	2.55	14	20	>60	145	4.3	101	28	7.14	88.4	3.663	2.45	16	20	>60
35	F	29	23	138	3.6	99	25	3.18622	61.88	4.2735	2.275	14	20	>60	137	3.6	98	27	4.998	70.72	4.0515	2.25	12	18	>60
36	M	32						0	0	0	0			>60					0	0	0	0			>60
37								0	0	0	0			>60					0	0	0	0			>60
38								0	0	0	0			>60					0	0	0	0			>60
39								0	0	0	0			>60					0	0	0	0			>60
40								0	0	0	0			>60					0	0	0	0			>60
41								0	0	0	0			>60					0	0	0	0			>60
36	F	46		134	3.3	95	20	2.54898	88.4	4.7175	2.075	19	11	>60	136	3.4	95	21	3.927	88.4	4.6065	2.1	20	11	>60
37	F	46	6	135	3.3	95	19	2.42153	79.56	4.884	2.1	21	12	>60	135	3.3	95	20	3.927	79.56	4.662	2.1	20	12	>60
38	F	36	6	142	4.2	101	29	3.69602	53.04	3.4965	2.35	15	30	>60	141	4.1	101	26	6.426	53.04	3.1635	2.375	14	30	>60
39	M	51	6	142	5	99	28	3.56857	88.4	4.2735	2.425	15	12	>60	142	4.6	100	28	4.284	88.4	4.218	2.4	14	12	>60
40	F	37	6	142	4.2	101	28	3.56857	53.04	3.774	2.4	13	30	>60	140	4.2	100	29	6.426	53.04	3.6075	2.4	11	30	>60
41	F	26	6	140	4.5	99	27	3.44112	61.88	3.219	2.4	14	21	>60	140	4.5	99	27	5.355	61.88	3.108	2.4	14	21	>60
42	F	23	6	140	4.1	101	26	3.31367	53.04	3.33	2.275	13	8	>60	139	4.4	100	28	1.785	53.04	3.0525	2.325	11	8	>60
43	F	29	11.5	139	3.8	98	28	3.56857	61.88	3.4965	2.525	13	20	>60	140	3.7	98	21	4.998	61.88	3.219	2.525	21	20	>60
44	F	30	11.5	138	4.3	101	22	2.80388	53.04	3.9405	2.25	15	23	>60	138	4.2	101	24	4.998	53.04	4.1625	2.275	13	23	>60
45	F	46	11.5	139	4	99	24	3.05878	61.88	3.2745	2.275	16	17	>60	138	3.9	98	24	4.641	61.88	3.1635	2.275	16	19	>60
46	F	36	11.5	139	4.7	102	23	2.93133	70.72	2.997	2.3	14	11	>60	137	4.6	101	24	3.213	70.72	2.664	2.225	12	11	>60
47	F	47	11.5	138	4.1	98	26	3.31367	61.88	3.108	2.35	14	14	>60	138	4	99	26	3.57	61.88	3.1635	2.375	13	14	>60
48	F	25	11.5	140	4.1	101	25	3.18622	61.88	2.997	2.325	14	16	>60	141	4	101	27	3.927	61.88	3.2745	2.3	13	16	>60
49	F	47	11.5	140	4.2	101	26	3.31367	61.88	3.8295	2.325	13	19	>60	138	4.1	100	27	4.641	70.72	3.663	2.325	11	16	>60
50	M	24	37.5	142	3.8	99	27	3.44112	88.4	3.219	2.375	16	19	>60	143	3.9	98	22	6.783	88.4	3.108	2.475	23	19	>60
51	F	60	37.5	137	4.4	95	24	3.05878	70.72	17.0385	2.375	18	34	>60	137	4.5	95	25	9.639	70.72	16.8165	2.325	17	34	>60
52	F	47	37.5	140	4.2	99	26	3.31367	61.88	2.9415	2.4	15	16	>60	140	4.2	98	28	3.57	61.88	3.108	2.4	14	14	>60
53	F	51	37.5	143	3.6	103	27	3.44112	88.4	3.552	2.275	13	14	>60	143	3.8	103	28	4.998	88.4	3.552	2.3	12	14	>60
54	F	40	37.5	140	4.1	98	27	3.44112	61.88	3.2745	2.35	15	20	>60	140	3.9	100	27	4.641	61.88	2.9415	2.35	13	19	>60
55	M	24	37.5	144	3.9	101	27	3.44112	88.4	3.33	2.425	16	19	>60	141	3.9	98	27	6.426	88.4	3.2745	2.375	16	18	>60
56	F	21	37.5	136	3.8	99	24	3.05878	79.56	3.996	2.2	13	10	>60	138	3.8	101	23	3.213	79.56	3.9405	2.2	14	10	>60

## Sheet: Hematology
				TERRESTRIAL																						FLOWN
Sample ID	Sex	Age	Flight Time	WBC (10e9/L)	RBC (10e12/L)	Hb (mmol/L)	Hct	MCV (fL)	MCH (pg/cell)	MCHC (g/L)	RDW	Plt (10e9/L)	MPV (fL)	Lymph%	Mono%	Neut%	Immature Gran%	Eos%	Baso%	Lymph (10e9/L)	Mono (10e9/L)	Neut (10e9/L)	Immature Gran (10e9/L)	Eos (10e9/L)	NRBC	WBC (10e9/L)	RBC (10e12/L)	Hb (mmol/L)	Hct	MCV (fL)	MCH (pg/cell)	MCHC (g/L)	RDW	Plt (10e9/L)	MPV (fL)	Lymph%	Mono%	Neut%	Immature Gran%	Eos%	Baso%	Lymph (10e9/L)	Mono (10e9/L)	Neut (10e9/L)	Immature Gran (10e9/L)	Eos (10e9/L)	NRBC
1	F	59	23	9.14	4.54	8.87458	44.7	98.5	31.5	320	0.139	208	11.8	26.7	9.8	52	0.2	10.8	0.5	2.44	0.9	4.74	0.02	0.99	0	9.66	4.54	8.87458	0.447	98.5	31.5	320	0.14	205	11.8	27.3	9	51.6	0.3	11.2	0.6	2.64	0.87	4.98	0.09	1.08	0
2	F	51	23	6.01	4.06	8.31604	39.3	96.8	33	341	0.138	268	10	29.1	3.8	65	0.2	1.2	0.7	1.75	0.23	3.91	0.01	0.07	0	5.97	4.19	8.31604	0.417	99.5	32	321	0.138	268	10.1	29.3	4.2	64.1	0.2	1.5	0.7	1.75	0.25	3.83	0.01	0.01	0
3	F	33	23	4.1	3.98	7.88162	39.5	99.2	31.9	322	0.129	235	10.6	32.9	5.9	60	0.2	0.5	0.5	1.35	0.24	2.46	0.01	0.02	0	3.97	3.95	7.88162	0.405	102.5	32.2	314	0.129	243	10.8	31	6.8	60.9	0	0.8	0.5	1.23	0.27	2.42	0	0.03	0
4	M	68	23	4.44	5.04	8.87458	45.1	89.5	28.4	317	0.167	197	10.9	33.1	12.8	50.3	0.2	2.5	1.1	1.47	0.57	2.23	0.01	0.11	0	4.3	5.12	8.93664	0.457	89.3	28.1	315	0.168	193	11	34.4	12.6	49.1	0.2	2.8	0.9	1.48	0.54	2.11	0.01	0.12	0
5	F	44	23	5.74	4.2	6.70248	35.1	83.6	25.7	308	0.15	330	9.3	29.8	6.6	61.7	0.2	1.2	0.5	1.71	0.38	3.54	0.01	0.07	0	5.77	4.23	6.64042	0.355	83.9	25.3	301	0.15	347	9.6	29.1	6.2	62.6	0.2	1.4	0.5	1.68	0.36	3.61	0.01	0.08	0
6	F	37	23	6.13	5.54	8.19192	43.7	78.9	23.8	302	0.154	255	10.7	54.6	5.1	37.6	0	1.6	1.1	3.35	0.31	2.3	0	0.1	0	6.04	5.58	8.31604	0.432	77.4	24	310	0.153	256	10.8	52.8	5.8	38.8	0.2	1.7	0.7	3.19	0.35	2.35	0.01	0.1	0
7	F	26	23	6	4.33	8.00574	40.2	92.8	29.8	321	0.13	269	9.6	29.5	7	59.7	0.2	2.8	0.8	1.77	0.42	3.58	0.01	0.17	0	5.92	4.34	7.88162	0.416	95.9	29.3	305	0.13	273	9.5	28	7.6	60.5	0.2	3	0.7	1.66	0.45	3.58	0.01	0.18	0
8	F	24	32	6.01	4.02	7.19896	37.1	92.3	28.9	313	0.136	240	11.9	38.4	7.3	52	0.3	1.3	0.7	2.31	0.44	3.12	0.02	0.08	0	5.7	4.03	7.19896	0.374	92.8	28.8	310	0.136	229	11.9	37.5	6.5	53.7	0.4	1.2	0.7	2.14	0.37	3.06	0.02	0.07	0
9	M	32	32	5.82	4.79	9.12282	44.7	93.3	30.7	329	0.13	229	9.8	29.7	6.4	57	0.2	5.8	0.9	1.73	0.37	3.32	0.01	0.34	0	5.9	4.75	8.9987	0.459	96.6	30.5	316	0.129	221	9.8	29.5	6.9	56.9	0.3	5.4	1	1.74	0.41	3.35	0.02	0.32	0
10	F	28	32	9.23	5.12	9.12282	46.7	91.2	28.7	315	0.138	239	12.6	28.3	8.5	60.5	0.3	1.6	0.8	2.61	0.78	5.59	0.03	0.15	0	9.47	5.33	9.49518	0.486	91.2	28.7	315	0.138	237	12.5	29.3	8.8	59.7	0.2	1.5	0.5	2.77	0.83	5.66	0.02	0.14	0
11	F	33	32	7.1	4.99	9.43312	45.5	91.2	30.5	334	0.139	182	12.3	32.3	6.6	57.2	0.1	3.1	0.7	2.29	0.47	4.06	0.01	0.22	0	7.31	5.21	9.6193	0.486	93.3	29.8	319	0.139	174	12.3	30.9	7.8	57.4	0.3	3.1	0.5	2.26	0.57	4.19	0.02	0.23	0
12	F	29	32	4.56	5.5	9.12282	46.1	83.8	26.7	319	0.145	262	10.2	43.2	9.4	44.8	0.2	1.3	1.1	1.97	0.43	2.04	0.01	0.06	0	4.47	5.52	9.06076	0.461	83.5	26.4	317	0.146	259	10	40.9	10.1	46.8	0	1.3	0.9	1.83	0.45	2.09	0	0.06	0
13	F	41	32	9.53	4.61	8.44016	42.6	92.4	29.5	319	0.132	154	13.4	25.3	9.1	63.5	0.3	1.2	0.6	2.41	0.87	6.05	0.03	0.11	0	9.27	4.63	8.3781	0.429	92.7	29.2	315	0.132	164	13.3	25.4	8.6	64	0.2	1	0.8	2.35	0.8	5.94	0.02	0.09	0
14	F	35	32	5.48	4.11	8.12986	40.6	98.8	31.9	323	0.138	213	11.4	40.1	11.5	43.5	0.4	3.8	0.7	2.2	0.63	2.38	0.02	0.21	0	5.39	4.13	8.0678	0.414	100.2	31.5	314	0.139	212	11.2	41	10.9	43.3	0.2	3.7	0.9	2.21	0.59	2.33	0.01	0.2	0
15	F	40	33	6.67	4.64	9.18488	44.8	96.6	31.9	330	0.121	299	9.9	34.8	6.6	56.6	0.3	1.3	0.4	2.32	0.44	3.77	0.02	0.09	0	6.59	4.67	9.18488	0.452	96.8	31.7	327	0.122	296	9.7	35.5	7	55.4	0.2	1.4	0.5	2.34	0.46	3.66	0.01	0.09	0
16	M	51	33	11.39	5.78	9.06076	46.9	81.1	25.3	311	0.17	247	11.1	17.9	6.5	74.7	0.3	0.2	0.4	2.04	0.74	8.52	0.03	0.02	0	11.19	5.75	9.06076	0.461	80.2	25.4	317	0.166	251	11.6	18	6.6	74.5	0.3	0.2	0.4	2.01	0.74	8.35	0.03	0.02	0
17	F	56	33	4.78	5.56	7.88162	43.9	79	22.8	289	0.176	190	12.1	35.6	5	57.5	0.2	1.5	0.2	1.7	0.24	2.75	0.01	0.07	0	4.65	5.55	7.81956	0.44	79.3	22.7	286	0.171	184	11.9	36.6	4.9	56.2	0.2	1.9	0.2	1.7	0.23	2.61	0.01	0.09	0
18	M	23	33	4.11	4.47	8.00574	42.2	94.4	28.9	306	0.138	218	12.5	34.5	6.6	56.5	0.2	1.5	0.7	1.42	0.27	2.32	0.01	0.06	0	4.04	4.43	7.94368	0.419	94.6	28.9	305	0.139	218	12.7	35.9	6.7	54.5	0.5	1.7	0.7	1.45	0.27	2.2	0.02	0.07	0
19	F	30	33	9.82	5.42	6.76454	38.5	71	20.1	293	0.185	264		42.1	5.1	50.5	0.3	1.4	0.6	4.13	0.5	4.96	0.03	0.14	0	9.5	5.43	6.76454	0.387	71.3	20.1	282	0.186	244		42.1	4.7	50.9	0.2	1.6	0.5	4	0.45	4.83	0.02	0.15	0
20	F	54	23	9.04	4.86	9.18488	45.6	93.8	30.5	325	0.131	362	9.6	24.1	6.4	63.5	0.3	4.6	1.1	2.18	0.58	5.73	0.03	0.42	0.02	9.1	4.82	9.12282	0.462	95.9	30.5	318	0.13	374	9.6	24.5	7.3	62.1	0.1	4.6	1.4	2.23	0.66	5.65	0.01	0.42	0
21	F	43	23	12.59	4.41	8.12986	42.3	95.9	29.7	310	0.132	316	11.6	26.7	5.1	66.5	0.3	1.1	0.3	3.36	0.64	8.37	0.04	0.14	0	11.99	4.4	8.0678	0.41	93.2	29.5	317	0.132	326	11.3	27	4.7	66.7	0.3	1	0.3	3.24	0.56	8	0.03	0.12	0
22	F	52	14	5.95	4.19	7.81956	39.5	94.3	30.1	319	0.14	248	10.7	43.5	6.1	46.5	0.2	2.9	0.8	2.59	0.36	2.77	0.01	0.17	0	6	4.15	7.7575	0.392	94.5	30.1	319	0.142	238	10.8	43.7	6.5	46.1	0.2	2.7	0.8	2.62	0.39	2.77	0.01	0.16	0
23	M	32	14	4.86	5.99	10.1158	48.5	81	27.2	336	0.132	134	11.3	48.1	8	42.7	0	1	0.2	2.34	0.39	2.07	0	0.05	0	4.58	5.97	10.1778	0.484	81.1	27.5	339	0.132	132	11.6	50.2	8.3	40.4	0	1.1	0	2.3	0.38	1.85	0	0.05	0
24	F	40	14	4.51	4.5	6.8266	36	80	24.4	306	0.155	302	9.9	37.3	6.2	55.2	0.2	0.9	0.2	1.68	0.28	2.49	0.01	0.04	0	4.36	4.5	6.88866	0.357	79.3	24.7	311	0.155	303	9.6	38.3	6	54.4	0.2	0.9	0.2	1.67	0.26	2.37	0.01	0.04	0
25	F	44	33	7.66	3.31	6.14394	33.7	101.8	29.9	294	0.129	194	12.3	29.2	7.8	58.7	0.1	3.8	0.4	2.24	0.6	4.49	0.01	0.29	0	7.62	3.22	6.08188	0.329	102.2	30.4	298	0.13	195	12.1	28.6	7.6	59.4	0.3	3.7	0.4	2.18	0.58	4.53	0.02	0.28	0
26	F	37	33	4.17	4.51	6.95072	37.9	84	24.8	296	0.165	227	11.4	24	5.8	66.1	0.5	2.6	1	1	0.24	2.76	0.02	0.11	0	4.39	4.49	6.88866	0.377	84	24.7	294	0.165	226	11.2	26.2	5.5	64.2	0.5	2.7	0.9	1.15	0.24	2.82	0.02	0.12	0
27	F	44	23	8.52	4	7.4472	38.2	95.5	30	314	0.148	364	9.9	37.2	5.2	52.7	0.2	3.8	0.9	3.17	0.44	4.49	0.02	0.32	0	8.38	3.97	7.4472	0.387	97.5	30.2	310	0.148	357	9.9	36.6	4.8	52.9	0.4	4.2	1.1	3.07	0.4	4.44	0.03	0.35	0
28	M	24	23	5.77	6.13	9.6193	49.7	81.1	25.3	312	0.141	188	11.6	39.36	8.8	48.4	0.2	2.3	1	2.27	0.51	2.79	0.01	0.13	0	6.04	6.12	9.55724	0.488	79.7	25.2	316	0.142	186	11.4	40.2	8.6	47.9	0.3	2.2	0.8	2.43	0.52	2.89	0.02	0.13	0
29	F	60	23	5.7	4.32	7.94368	41.5	96.1	29.6	308	0.127	236	11.3	44.4	6	47	0.5	1.6	0.5	2.53	0.34	2.68	0.03	0.09	0	5.49	4.31	7.94368	0.412	95.6	29.7	311	0.128	231	11.3	44.1	6.2	46.6	0.4	2	0.7	2.42	0.34	2.56	0.02	0.11	0
30	M	32	14	4.96	4.92	9.55724	46.3	94.1	31.3	333	0.123	149	12.5	29	7.1	61.9	0.2	1.4	0.4	1.44	0.35	3.07	0.01	0.07	0	4.97	4.83	9.6193	0.442	91.5	32.1	351	0.123	151	12.4	30.8	6	61.6	0	1.2	0.4	1.53	0.3	3.06	0	0.06	0
31	F	24	14	6.73	4.33	8.6884	40.8	94.2	32.3	343	0.132	207	10.9	32.4	5.9	60	0.3	1	0.4	2.18	0.4	4.03	0.02	0.07	0	6.69	4.44	8.75046	0.419	94.4	31.8	337	0.132	213	11	31.2	6.6	60.3	0.1	0.9	0.9	2.09	0.44	4.03	0.01	0.06	0
32	M	24	14	5.86	6.16	9.6193	50.6	82.1	25.2	306	0.143	183	11.5	38.2	9.7	48.8	0.2	2.2	0.9	2.24	0.57	2.86	0.01	0.13	0	5.97	6.12	9.68136	0.489	79.9	25.5	319	0.141	175	10.8	39.2	8.7	48.9	0.2	2	1	2.34	0.52	2.92	0.01	0.12	0
33	F	29	14	4.33	4.42	6.70248	35.7	80.8	24.4	303	0.155	303	9.8	38.1	6.9	53.6	0.2	0.7	0.5	1.65	0.3	2.32	0.01	0.03	0	4.22	4.41	6.70248	0.351	79.6	24.5	308	0.156	295	9.6	36.3	5.9	56.9	0	0.7	0.2	1.53	0.25	2.4	0	0.03	0
34	F	40	23	7.32	5.23	9.68136	46.8	89.5	29.8	333	0.125	214	10.1	24.7	8.7	65.6	0.3	0	0.7	1.81	0.64	4.8	0.02	0	0	7.66	5.26	9.68136	0.483	91.8	29.7	323	0.125	214	10.5	24.7	9.7	64.8	0.1	0	0.7	1.89	0.74	4.97	0.01	0	0
35	F	29	23	5.84	4.75	8.00574	41.2	86.7	27.2	313	0.14	251	12.3	34.9	7.2	44.1	0.2	12.2	1.4	2.04	0.42	2.58	0.01	0.71	0	5.94	4.76	7.94368	0.413	86.8	26.9	310	0.139	247	12.4	35.9	6.7	43.7	0.2	12.3	1.2	2.13	0.4	2.6	0.01	0.73	0
36	M	32				0				0	0														0			0	0			0	0														0
37						0				0	0														0			0	0			0	0														0
38						0				0	0														0			0	0			0	0														0
39						0				0	0														0			0	0			0	0														0
40						0				0	0														0			0	0			0	0														0
41						0				0	0														0			0	0			0	0														0
36	F	46		4.52	3.45	7.81956	35.8	103.8	36.5	352	0.125	209	9.9	29	9.5	60.2	0.2	0.4	0.7	1.31	0.43	2.72	0.01	0.02	0	4.24	3.5	7.81956	0.363	103.7	36	347	0.126	209	10.1	28.5	9.7	60.2	0.2	0.5	0.9	1.21	0.41	2.55	0.01	0.02	0
37	F	46	6	4.23	3.5	7.88162	36.3	103.7	36.3	350	0.125	207	10.1	29.3	8.3	61.3	0.2	0.2	0.7	1.24	0.35	2.59	0.01	0.01	0	4.27	3.48	7.81956	0.364	104.6	36.2	346	0.126	211	10	28.8	10.3	59.7	0	0.5	0.7	1.23	0.44	2.55	0	0.02	0
38	F	36	6	9.95	4.82	8.31604	42.3	87.8	27.8	317	0.146	254	12.1	33	10.1	54.8	0.2	1.4	0.5	3.28	1	5.46	0.02	0.14	0	10.01	4.84	8.31604	0.425	87.8	27.7	315	0.146	245	12	32.6	9.9	55	0.3	1.6	0.6	3.26	0.99	5.51	0.03	0.16	0
39	M	51	6	9.26	5.4	8.56428	43.7	80.9	25.6	316	0.164	274	11.6	19.9	8.3	71	0.3	0.1	0.4	1.84	0.77	6.57	0.03	0.01	0	8.75	5.38	8.56428	0.427	79.4	25.7	323	0.162	218	11.2	18.6	8.9	71.7	0.3	0.2	0.3	1.63	0.78	6.26	0.03	0.02	0
40	F	37	6	4.75	4.42	8.93664	43.2	97.7	32.6	333	0.126	286	10.9	47.6	5.5	44.5	0	1.3	1.1	2.26	0.26	2.12	0	0.06	0	4.86	4.42	8.81252	0.431	97.5	32.1	329	0.126	282	11.2	44.2	5.8	47.6	0	1.2	1.2	2.15	0.28	2.31	0	0.06	0
41	F	26	6	5	4.98	8.6884	42.9	86.1	28.1	326	0.134	332	11.1	33.2	11.2	52.8	0.4	1.4	1	1.66	0.56	2.64	0.02	0.07	0	4.94	5	8.6884	0.43	86	28	326	0.134	316	11	31.6	11.7	54.3	0.2	1.4	0.8	1.56	0.58	2.68	0.01	0.07	0
42	F	23	6	6.85	3.97	7.63338	37.8	95.2	31	325	0.126	219	11.7	27	7.2	63.3	0.3	1.8	0.4	1.85	0.49	4.34	0.02	0.12	0	6.79	3.94	7.50926	0.381	96.7	30.7	318	0.127	216	11.6	26.2	6.5	64.7	0.3	1.6	0.7	1.78	0.44	4.39	0.02	0.11	0
43	F	29	11.5	6.59	4.8	8.6884	41.6	86.7	29.2	337	0.123	251	10.3	36	6.2	54.9	0.3	1.4	1.2	2.37	0.41	3.62	0.02	0.09	0	6.23	4.73	8.56428	0.417	88.2	29.2	331	0.123	270	10.6	36.8	6.1	54.2	0.2	1.4	1.3	2.29	0.38	3.38	0.01	0.09	0
44	F	30	11.5	5.16	4.52	7.81956	38.9	86.1	27.9	324	0.139	257	11.6	40.5	7.4	49.2	0.2	1.9	0.8	2.09	0.38	2.54	0.01	0.1	0	5.12	4.57	7.81956	0.401	87.7	27.6	314	0.14	275	11.6	40	7.8	49.6	0	2	0.6	2.05	0.4	2.54	0	0.1	0
45	F	46	11.5	8.97	4.37	8.44016	41.6	95.2	31.1	327	0.135	310	9.8												0	9.14	4.38	8.50222	0.423	96.6	31.3	324	0.136	308	9.9	21.7	7.8	68.1	0.4	1.6	0.4	1.98	0.71	6.22	0.04	0.15	0
46	F	36	11.5	5.37	4.55	9.12282	41.9	92.1	32.3	351	0.139	254	10.8	35	8.8	53.4	0.2	1.5	1.1	1.88	0.47	2.87	0.01	0.08	0	5.38	4.55	9.18488	0.419	92.1	32.5	353	0.138	260	10.7	34.6	8.4	54.6	0.2	1.1	1.1	1.86	0.45	2.94	0.01	0.06	0
47	F	47	11.5	6.74	4.62	7.94368	39.8	86.1	27.7	322	0.139	260	10	43.2	8.9	45.6	0	1.6	0.7	2.91	0.6	3.07	0	0.11	0	6.71	4.6	7.94368	0.395	85.9	27.8	324	0.139	257	10.1	42.8	9.7	44.9	0.4	1.5	0.7	2.87	0.65	3.01	0.03	0.1	0
48	F	25	11.5	7.8	4.3	7.94368	39.4	91.6	29.8	325	0.131	334	9.2	35	6.5	55.2	0.3	1.8	1.2	2.73	0.51	4.31	0.02	0.14	0	8.06	4.23	7.94368	0.395	93.4	30.3	324	0.132	349	9.3	35.4	6.6	54.8	0.1	1.9	1.2	2.85	0.53	4.42	0.01	0.15	0
49	F	47	11.5	4.93	4.59	7.88162	40.8	88.9	27.7	311	0.145	256	10.8	27	8.1	60	0.2	3.9	0.8	1.33	0.4	2.96	0.01	0.19	0	5.34	4.55	7.94368	0.406	89.2	28.1	315	0.145	255	10.5	27.2	7.9	59.9	0.2	4.1	0.7	1.45	0.42	3.2	0.01	0.22	0
50	M	24	37.5	5.49	6.12	9.68136	48.7	79.6	25.5	320	0.139	186	11.5	39	9.3	49	0.2	1.8	0.7	2.14	0.51	2.69	0.01	0.1	0	5.4	6.15	9.6193	0.496	80.7	25.2	313	0.139	191	11.6	38.7	9.1	50	0.2	1.3	0.7	2.09	0.49	2.7	0.01	0.07	0
51	F	60	37.5	6.07	4.25	7.94368	40	94.1	30.1	320	0.129	248	11.2	47.3	6.4	43.3	0.5	1.8	0.7	2.87	0.39	2.63	0.03	0.11	0	5.88	4.2	7.88162	0.405	96.4	30.2	314	0.129	256	11.4	46.8	6.8	42	0.7	2.7	1	2.75	0.4	2.47	0.04	0.16	0
52	F	47	37.5	6.69	4.63	8.00574	41	88.6	27.9	315	0.139	271	10.2	44.8	8.5	44.2	0.1	1.8	0.6	3	0.57	2.95	0.01	0.12	0	6.63	4.59	8.00574	0.404	88	28.1	319	0.138	274	10	44.5	9.2	43.5	0.2	2	0.6	2.95	0.61	2.89	0.01	0.13	0
53	F	51	37.5	6.04	4.1	8.25398	40.4	98.5	32.4	329	0.136	282	9.9	29.8	5.1	62.7	0.2	1.5	0.7	1.8	0.31	3.79	0.01	0.09	0	6.06	4.05	8.31604	0.397	98	33.1	338	0.137	280	10.2	28.5	4.8	64.5	0.2	1.2	0.8	1.73	0.29	3.91	0.01	0.07	0
54	F	40	37.5	5.14	4.4	8.81252	42.8	97.3	32.3	332	0.121	296	10.2	38.1	7.6	51.6	0.2	1.9	0.6	1.96	0.39	2.65	0.01	0.1	0	5.09	4.47	8.81252	0.432	96.6	31.8	329	0.12	305	10	38.3	8.3	51.2	0	1.8	0.4	1.95	0.42	2.61	0	0.09	0
55	M	24	37.5	5.33	6.13	9.6193	49.4	80.6	25.3	314	0.14	190	11.4	40.9	8.8	47.6	0.2	1.7	0.8	2.18	0.47	2.54	0.01	0.09	0	5.83	6.11	9.68136	0.492	80.5	25.5	317	0.139	199	11.9	40.5	9.6	47.1	0.2	1.7	0.9	2.36	0.56	2.75	0.01	0.1	0
56	F	21	37.5	6.17	4.33	8.12986	39.6	91.5	30.3	331	0.12	280	10.2	24.8	16.4	56.6	0.2	1	1	1.53	1.01	3.5	0.01	0.06	0	6.32	4.35	8.12986	0.396	91	30.1	331	0.12	277	10.4	22.9	17.2	57.4	0.3	1.1	1.1	1.45	1.09	3.62	0.02	0.07	0

## Sheet: Coagulation
				TERRESTRIAL				FLOWN
Sample ID	Sex	Age	Flight Time	PT(s)	INR	PTT(s)	PTT Ratio	PT(s)	INR	PTT(s)	PTT Ratio
1	F	59	23	10.4	1	25.9	1	10.7	1	25.6	1
2	F	51	23	10.1	1	24.4	0.9	9.8	1	24.1	0.9
3	F	33	23	10.4	1	22.3	0.8	10.5	1	22.7	0.9
4	M	68	23	10.4	1	26.2	1	10.4	1	25.9	1
5	F	44	23	10.1	1	21.5	0.8	9.4	0.9	20.7	0.8
6	F	37	23	10.3	1	25.3	1	10.5	1	26.3	1
7	F	26	23	10.2	1	22.1	0.8	10.2	1	23.5	0.9
8	F	24	32	12.2	1.2	27.1	1	11.6	1.1	23.3	0.9
9	M	32	32	10	1	25.4	1	9.9	1	24.5	0.9
10	F	28	32	10.4	1	24	0.9	10.4	1	23.9	0.9
11	F	33	32	10.4	1	27	1	10.3	1	26.1	1
12	F	29	32	10.9	1.1	24.2	0.9	10.4	1	23.2	0.9
13	F	41	32	10.4	1	26	1	10.1	1	24.9	0.9
14	F	35	32	10.9	1.1	24.6	0.9	10.8	1.1	24.1	0.9
15	F	40	33	10.3	1	24.4	0.9	10.2	1	25.2	1
16	M	51	33	9.6	0.9	23.1	0.9	9.5	0.9	23.2	0.9
17	F	56	33	10.2	1	23.7	0.9	10.2	1	23.5	0.9
18	M	23	33	10.2	1	25.7	1	10.6	1	26.6	1
19	F	30	33	9.9	1	25.9	1	9.8	1	26.5	1
20	F	54	23	10.7	1	26.2	1	11	1.1	25.9	1
21	F	43	23	10.6	1	23.6	0.9	10.8	1.1	22.1	0.8
22	F	52	14	9.9	1	24	0.9	10.1	1	23.6	0.9
23	M	32	14	11.3	1.1	26.7	1	11.3	1.1	26.5	1
24	F	40	14	10.2	1	22	0.8	10.2	1	21.7	0.8
25	F	44	33	9.4	0.9	23.1	0.9	9.5	0.9	24.1	0.9
26	F	37	33	10.4	1	23.6	0.9	10.4	1	24.4	0.9
27	F	44	23	10.1	1	23.9	0.9	10	1	24.4	0.9
28	M	24	23	10.1	1	25.7	1	10	1	25.1	1
29	F	60	23	9.7	0.9	21.7	0.8	9.8	1	22.8	0.9
30	M	32	14	10.3	1	28.6	1.1	10.4	1	29	1.1
31	F	24	14	10.2	1	24.7	0.9	10.3	1	24.8	0.9
32	M	24	14	9.9	1	25	0.9	10.1	1	25.4	1
33	F	29	14	10.2	1	22.2	0.8	10.3	1	22.5	0.9
34	F	40	23	11.7	1.1	25.1	1	11.1	1.1	24.6	0.9
35	F	29	23	9.9	1	23.8	0.9	10.1	1	24.4	0.9
37
38
39
40
41
36	F	46		11.5	1.1	27.6	1	11.6	1.1	26.5	1
37	F	46	6	12	1.2	27.3	1	11.7	1.1	27.2	1
38	F	36	6	10	1	26.7	1	10.1	1	25.9	1
39	M	51	6	9.7	0.9	22.3	0.8	9.7	0.9	22.9	0.9
40	F	37	6	10.2	1	28.1	1.1	10.5	1	27.9	1.1
41	F	26	6	9.7	0.9	22.4	0.8	9.9	1	22.3	0.8
42	F	23	6	9.8	1	25.5	1	9.7	0.9	24.4	0.9
43	F	29	11.5	10.7	1	26.6	1	10.5	1	27.6	1
44	F	30	11.5	10.7	1	23.2	0.9	10.2	1	23.6	0.9
45	F	46	11.5	10.3	1	26.4	1	10.3	1	26.1	1
46	F	36	11.5	9.9	1	25	0.9	9.9	1	25	0.9
47	F	47	11.5	10.4	1	27.4	1	10.4	1	25.9	1
48	F	25	11.5	9.6	0.9	24.3	0.9	10.1	1	24.9	0.9
49	F	47	11.5	10.9	1.1	23.6	0.9	10.9	1.1	22.4	0.8
50	M	24	37.5	10.2	1	25.4	1	10.1	1	25.5	1
51	F	60	37.5	10	1	22.4	0.8	9.8	1	21.9	0.8
52	F	47	37.5	10.3	1	26.3	1	10.4	1	25.6	1
53	F	51	37.5	10	1	24	0.9	9.7	0.9	23.9	0.9
54	F	40	37.5	10.5	1	25.6	1	10.3	1	24.9	0.9
55	M	24	37.5	10.5	1	25.1	1	10	1	24.8	0.9
56	F	21	37.5	10.6	1	24.8	0.9	10.4	1	24.9	0.9
